# Supplementary material for: Surveillance for Enteroviruses Associated with Hand, Foot, and Mouth Disease, and Other Mucocutaneous Symptoms in Spain, 2006–2020
Source: Viruses. 2021 Apr 28;13(5):781. doi: 10.3390/v13050781 (PMC8146579; doi:10.3390/v13050781)
Supplement: Supplementary file 1 [file viruses-13-00781-s001.zip]

Archive with 1 entries (1 files):
- viruses-1152365-supplementary.pdf
